# Supplementary material for: Role of framework mutations and antibody flexibility in the evolution of broadly neutralizing antibodies
Source: eLife. 2018 Feb 14;7:e33038. doi: 10.7554/eLife.33038 (PMC5828663; doi:10.7554/eLife.33038)
Supplement: Reporting standard 1 [file elife-33038-fig4.txt]

NO crystal structures were produced by us in this work. Our molecular dynamics simulations do make use of crystal structures in the Protein Data Bank, but those reference numbers are given in the text in Table 1.
